# Supplementary material for: Genetics of sleep medication purchases suggests causality from sleep problems to psychiatric traits
Source: Sleep. 2023 Nov 20;47(2):zsad279. doi: 10.1093/sleep/zsad279 (PMC10851853; doi:10.1093/sleep/zsad279)
Supplement: zsad279_suppl_Supplementary_Tables_S1-S9_Figures_S1-S2 [file zsad279_suppl_supplementary_tables_s1-s9_figures_s1-s2.xlsx]

## Sheet: Title
Genetics of sleep medication purchases suggests causality from sleep problems to psychiatric traits
Martin Broberg1; Viola Helaakoski1; Tuomo Kiiskinen1; Tiina Paunio2,3; Samuel Jones1; Nina Mars1; Jacqueline Lane5; FinnGena, Richa Saxena4,5,6; Hanna M Ollila1,4,6,7*
1 Institute for Molecular Medicine Finland (FIMM), University of Helsinki, Helsinki, Finland.
2 Genomics and Biomarkers Unit, Finnish Institute for Health and Welfare, Helsinki, Finland.
3 Department of Psychiatry and SleepWell Research Program, Faculty of Medicine, University of Helsinki and Helsinki University Central Hospital, Helsinki, Finland.
4 Center for Genomic Medicine, Massachusetts General Hospital, Boston, MA., USA and Program in Medical and Population Genetics, Broad Institute, Cambridge, MA, USA.
5 Division of Sleep and Circadian Disorders, Brigham and Women's Hospital and Harvard Medical School, Boston, MA, USA.
6 Department of Anesthesia, Critical Care and Pain Medicine, Massachusetts General Hospital and Harvard Medical School, Boston, MA, USA.
7 Broad institute of MIT and Harvard, Boston, MA, USA
a see detailed contributor list in Table S1.
*corresponding author, e-mail: hanna.m.ollila@helsinki.fi, telephone: +358504662234, address: Tukholmankatu 8, 00290 Helsinki

## Sheet: Information
Supplementary Figure S1
Supplementary Figure S2
Supplementary Table S1
Supplementary Table S2
Supplementary Table S3
Supplementary Table S4
Supplementary Table S5
Supplementary Table S6
Supplementary Table S7
Supplementary Table S8
Supplementary Table S9

## Sheet: Table S1
Table S1. FinnGen contributors list.
Contributors of FinnGen
Steering Committee
Aarno Palotie	Institute for Molecular Medicine Finland, HiLIFE, University of Helsinki, Finland
Mark Daly	Institute for Molecular Medicine Finland, HiLIFE, University of Helsinki, Finland
Pharmaceutical companies
Bridget Riley-Gills	Abbvie, Chicago, IL, United States
Howard Jacob		Abbvie, Chicago, IL, United States
Dirk Paul		Astra Zeneca, Cambridge, United Kingdom
Heiko Runz		Biogen, Cambridge, MA, United States
Sally John		Biogen, Cambridge, MA, United States
George Okafo		Boehringer Ingelheim, Ingelheim am Rhein, Germany
Nathan Lawless		Boehringer Ingelheim, Ingelheim am Rhein, Germany
Robert Plenge		Celgene, Summit, NJ, United States/Bristol Myers Squibb, New York, NY, United States
Joseph Maranville	Celgene, Summit, NJ, United States/Bristol Myers Squibb, New York, NY, United States
Mark McCarthy		Genentech, San Francisco, CA, United States
Julie Hunkapiller		Genentech, San Francisco, CA, United States
Meg Ehm		GlaxoSmithKline, Brentford, United Kingdom
Kirsi Auro		GlaxoSmithKline, Brentford, United Kingdom
Simonne Longerich	Merck, Kenilworth, NJ, United States
Caroline Fox		Merck, Kenilworth, NJ, United States
Anders Mälarstig	Pfizer, New York, NY, United States
Katherine Klinger	Sanofi, Paris, France
Deepak Raipal		Sanofi, Paris, France
Eric Green		Maze Therapeutics, San Francisco, CA, United States
Robert Graham		Maze Therapeutics, San Francisco, CA, United States
Robert Yang		Janssen Biotech, Beerse, Belgium
Chris O´Donnell		Novartis, Basel, Switzerland
University of Helsinki & Biobanks
Tomi Mäkelä		HiLIFE, University of Helsinki, Finland, Finland
Jaakko Kaprio		Institute for Molecular Medicine Finland, HiLIFE, Helsinki, Finland, Finland
Petri Virolainen		Auria Biobank / University of Turku / Hospital District of Southwest Finland, Turku, Finland
Antti Hakanen		Auria Biobank / University of Turku / Hospital District of Southwest Finland, Turku, Finland
Terhi Kilpi		THL Biobank / The National Institute of Health and Welfare Helsinki, Finland
Markus Perola		THL Biobank / The National Institute of Health and Welfare Helsinki, Finland
Jukka Partanen		Finnish Red Cross Blood Service / Finnish Hematology Registry and Clinical Biobank, Helsinki, Finland
Anne Pitkäranta		Helsinki Biobank / Helsinki University and Hospital District of Helsinki and Uusimaa, Helsinki
Juhani Junttila		Northern Finland Biobank Borealis / University of Oulu / Northern Ostrobothnia Hospital District, Oulu, Finland
Raisa Serpi		Northern Finland Biobank Borealis / University of Oulu / Northern Ostrobothnia Hospital District, Oulu, Finland
Tarja Laitinen		Finnish Clinical Biobank Tampere / University of Tampere / Pirkanmaa Hospital District, Tampere, Finland
Veli-Matti Kosma	Biobank of Eastern Finland / University of Eastern Finland / Northern Savo Hospital District, Kuopio, Finland
Jari Laukkanen		Central Finland Biobank / University of Jyväskylä / Central Finland Health Care District, Jyväskylä, Finland
Marco Hautalahti		FINBB - Finnish biobank cooperative
Other Experts/ Non-Voting Members
Outi Tuovila		Business Finland, Helsinki, Finland
Raimo Pakkanen		Business Finland, Helsinki, Finland
Scientific Committee
Pharmaceutical companies
Jeffrey Waring		Abbvie, Chicago, IL, United States
Bridget Riley-Gillis	Abbvie, Chicago, IL, United States
Ioanna Tachmazidou	Astra Zeneca, Cambridge, United Kingdom
Chia-Yen Chen		Biogen, Cambridge, MA, United States
Heiko Runz		Biogen, Cambridge, MA, United States
Zhihao Ding		Boehringer Ingelheim, Ingelheim am Rhein, Germany
Marc Jung		Boehringer Ingelheim, Ingelheim am Rhein, Germany
Shameek Biswas		Celgene, Summit, NJ, United States/Bristol Myers Squibb, New York, NY, United States
Rion Pendergrass		Genentech, San Francisco, CA, United States
Julie Hunkapiller		Genentech, San Francisco, CA, United States
Meg Ehm		GlaxoSmithKline, Brentford, United Kingdom
David Pulford		GlaxoSmithKline, Brentford, United Kingdom
Neha Raghavan		Merck, Kenilworth, NJ, United States
Adriana Huertas-Vazquez	Merck, Kenilworth, NJ, United States
Jae-Hoon Sul		Merck, Kenilworth, NJ, United States
Anders Mälarstig	Pfizer, New York, NY, United States
Xinli Hu			Pfizer, New York, NY, United States
Katherine Klinger	Sanofi, Paris, France
Matthias Gossel		Sanofi, Paris, France
Robert Graham		Maze Therapeutics, San Francisco, CA, United States
Eric Green		Maze Therapeutics, San Francisco, CA, United States
Sahar Mozaffari		Maze Therapeutics, San Francisco, CA, United States
Dawn Waterworth	Janssen Research & Development, LLC, Spring House, PA, United States
Nicole Renaud		Novartis, Basel, Switzerland
Ma´en Obeidat		Novartis, Basel, Switzerland
University of Helsinki & Biobanks
Samuli Ripatti		Institute for Molecular Medicine Finland, HiLIFE, Helsinki, Finland
Johanna Schleutker	Auria Biobank / Univ. of Turku / Hospital District of Southwest Finland, Turku, Finland
Markus Perola		THL Biobank / The National Institute of Health and Welfare Helsinki, Finland
Mikko Arvas		Finnish Red Cross Blood Service / Finnish Hematology Registry and Clinical Biobank, Helsinki, Finland
Olli Carpén		Helsinki Biobank / Helsinki University and Hospital District of Helsinki and Uusimaa, Helsinki
Reetta Hinttala		Northern Finland Biobank Borealis / University of Oulu / Northern Ostrobothnia Hospital District, Oulu, Finland
Johannes Kettunen	Northern Finland Biobank Borealis / University of Oulu / Northern Ostrobothnia Hospital District, Oulu, Finland
Arto Mannermaa		Biobank of Eastern Finland / University of Eastern Finland / Northern Savo Hospital District, Kuopio, Finland
Katriina Aalto-Setälä	Finnish Clinical Biobank Tampere / University of Tampere / Pirkanmaa Hospital District, Tampere, Finland
Mika Kähönen		Finnish Clinical Biobank Tampere / University of Tampere / Pirkanmaa Hospital District, Tampere, Finland
Jari Laukkanen		Central Finland Biobank / University of Jyväskylä / Central Finland Health Care District, Jyväskylä, Finland
Johanna Mäkelä		FINBB - Finnish biobank cooperative
Clinical Groups
Neurology Group
Reetta Kälviäinen	Northern Savo Hospital District, Kuopio, Finland
Valtteri Julkunen		Northern Savo Hospital District, Kuopio, Finland
Hilkka Soininen		Northern Savo Hospital District, Kuopio, Finland
Anne Remes		Northern Ostrobothnia Hospital District, Oulu, Finland
Mikko Hiltunen		Northern Savo Hospital District, Kuopio, Finland
Jukka Peltola		Pirkanmaa Hospital District, Tampere, Finland
Minna Raivio		Hospital District of Helsinki and Uusimaa, Helsinki, Finland
Pentti Tienari		Hospital District of Helsinki and Uusimaa, Helsinki, Finland
Juha Rinne		Hospital District of Southwest Finland, Turku, Finland
Roosa Kallionpää	Hospital District of Southwest Finland, Turku, Finland
Juulia Partanen		Institute for Molecular Medicine Finland, HiLIFE, University of Helsinki, Finland
Ali Abbasi		Abbvie, Chicago, IL, United States
Adam Ziemann		Abbvie, Chicago, IL, United States
Jeffrey Waring		Abbvie, Chicago, IL, United States
Nizar Smaoui		Abbvie, Chicago, IL, United States
Anne Lehtonen		Abbvie, Chicago, IL, United States
Susan Eaton		Biogen, Cambridge, MA, United States
Heiko Runz		Biogen, Cambridge, MA, United States
Sanni Lahdenperä	Biogen, Cambridge, MA, United States
Janet van Adelsberg	Celgene, Summit, NJ, United States/ Bristol Myers Squibb, New York, NY, United States
Shameek Biswas		Celgene, Summit, NJ, United States/ Bristol Myers Squibb, New York, NY, United States
Julie Hunkapiller		Genentech, San Francisco, CA, United States
Natalie Bowers		Genentech, San Francisco, CA, United States
Edmond Teng		Genentech, San Francisco, CA, United States
Rion Pendergrass		Genentech, San Francisco, CA, United States
Fanli Xu		GlaxoSmithKline, Brentford, United Kingdom
David Pulford		GlaxoSmithKline, Brentford, United Kingdom
Kirsi Auro		GlaxoSmithKline, Brentford, United Kingdom
Laura Addis		GlaxoSmithKline, Brentford, United Kingdom
John Eicher		GlaxoSmithKline, Brentford, United Kingdom
Qingqin S Li		Janssen Research & Development, LLC, Titusville, NJ 08560, United States
Karen He		Janssen Research & Development, LLC, Spring House, PA, United States
Ekaterina Khramtsova	Janssen Research & Development, LLC, Spring House, PA, United States
Neha Raghavan		Merck, Kenilworth, NJ, United States
Kari Linden		Pfizer, New York, NY, United States
Gastroenterology Group
Martti Färkkilä		Hospital District of Helsinki and Uusimaa, Helsinki, Finland
Jukka Koskela		Hospital District of Helsinki and Uusimaa, Helsinki, Finland
Sampsa Pikkarainen	Hospital District of Helsinki and Uusimaa, Helsinki, Finland
Airi Jussila		Pirkanmaa Hospital District, Tampere, Finland
Katri Kaukinen		Pirkanmaa Hospital District, Tampere, Finland
Timo Blomster		Northern Ostrobothnia Hospital District, Oulu, Finland
Mikko Kiviniemi	Northern Savo Hospital District, Kuopio, Finland
Markku Voutilainen	Hospital District of Southwest Finland, Turku, Finland
Mark Daly		Institute for Molecular Medicine Finland, HiLIFE, University of Helsinki, Finland
Ali Abbasi		Abbvie, Chicago, IL, United States
Graham Heap		Abbvie, Chicago, IL, United States
Jeffrey Waring		Abbvie, Chicago, IL, United States
Nizar Smaoui		Abbvie, Chicago, IL, United States
Fedik Rahimov		Abbvie, Chicago, IL, United States
Anne Lehtonen		Abbvie, Chicago, IL, United States
Keith Usiskin		Celgene, Summit, NJ, United States/ Bristol Myers Squibb, New York, NY, United States
Tim Lu			Genentech, San Francisco, CA, United States
Natalie Bowers		Genentech, San Francisco, CA, United States
Rion Pendergrass	Genentech, San Francisco, CA, United States
Linda McCarthy		GlaxoSmithKline, Brentford, United Kingdom
Amy Hart		Janssen Research & Development, LLC, Spring House, PA, United States
Meijian Guan		Janssen Research & Development, LLC, Spring House, PA, United States
Jason Miller		Merck, Kenilworth, NJ, United States
Kirsi Kalpala		Pfizer, New York, NY, United States
Melissa Miller		Pfizer, New York, NY, United States
Xinli Hu		Pfizer, New York, NY, United States
Rheumatology Group
Kari Eklund		Hospital District of Helsinki and Uusimaa, Helsinki, Finland
Antti Palomäki		Hospital District of Southwest Finland, Turku, Finland
Pia Isomäki		Pirkanmaa Hospital District, Tampere, Finland
Laura Pirilä		Hospital District of Southwest Finland, Turku, Finland
Oili Kaipiainen-Seppänen	Northern Savo Hospital District, Kuopio, Finland
Johanna Huhtakangas	Northern Ostrobothnia Hospital District, Oulu, Finland
Nina Mars		Institute for Molecular Medicine Finland, HiLIFE, Helsinki, Finland
Ali Abbasi		Abbvie, Chicago, IL, United States
Jeffrey Waring		Abbvie, Chicago, IL, United States
Fedik Rahimov		Abbvie, Chicago, IL, United States
Apinya Lertratanakul	Abbvie, Chicago, IL, United States
Nizar Smaoui		Abbvie, Chicago, IL, United States
Anne Lehtonen		Abbvie, Chicago, IL, United States
David Close		Astra Zeneca, Cambridge, United Kingdom
Marla Hochfeld		Celgene, Summit, NJ, United States/ Bristol Myers Squibb, New York, NY, United States
Natalie Bowers		Genentech, San Francisco, CA, United States
Rion Pendergrass	Genentech, San Francisco, CA, United States
Jorge Esparza Gordillo	GlaxoSmithKline, Brentford, United Kingdom
Kirsi Auro		GlaxoSmithKline, Brentford, United Kingdom
Dawn Waterworth	Janssen Research & Development, LLC, Spring House, PA, United States
Fabiana Farias		Merck, Kenilworth, NJ, United States
Kirsi Kalpala		Pfizer, New York, NY, United States
Nan Bing		Pfizer, New York, NY, United States
Xinli Hu		Pfizer, New York, NY, United States
Pulmonology Group
Tarja Laitinen		Pirkanmaa Hospital District, Tampere, Finland
Margit Pelkonen		Northern Savo Hospital District, Kuopio, Finland
Paula Kauppi		Hospital District of Helsinki and Uusimaa, Helsinki, Finland
Hannu Kankaanranta	University of Gothenburg, Gothenburg, Sweden/ Seinäjoki Central Hospital, Seinäjoki, Finland/ Tampere University, Tampere, Finland
Terttu Harju		Northern Ostrobothnia Hospital District, Oulu, Finland
Riitta Lahesmaa		Hospital District of Southwest Finland, Turku, Finland
Nizar Smaoui		Abbvie, Chicago, IL, United States
Alex Mackay		Astra Zeneca, Cambridge, United Kingdom
Glenda Lassi		Astra Zeneca, Cambridge, United Kingdom
Susan Eaton		Biogen, Cambridge, MA, United States
Steven Greenberg	Celgene, Summit, NJ, United States/ Bristol Myers Squibb, New York, NY, United States
Hubert Chen		Genentech, San Francisco, CA, United States
Rion Pendergrass	Genentech, San Francisco, CA, United States
Natalie Bowers		Genentech, San Francisco, CA, United States
Joanna Betts		GlaxoSmithKline, Brentford, United Kingdom
Kirsi Auro		GlaxoSmithKline, Brentford, United Kingdom
Rajashree Mishra	GlaxoSmithKline, Brentford, United Kingdom
Majd Mouded		Novartis, Basel, Switzerland
Debby Ngo		Novartis, Basel, Switzerland
Cardiometabolic Diseases Group
Teemu Niiranen		The National Institute of Health and Welfare Helsinki, Finland
Felix Vaura		The National Institute of Health and Welfare Helsinki, Finland
Veikko Salomaa		The National Institute of Health and Welfare Helsinki, Finland
Kaj Metsärinne		Hospital District of Southwest Finland, Turku, Finland
Jenni Aittokallio		Hospital District of Southwest Finland, Turku, Finland
Mika Kähönen		Pirkanmaa Hospital District, Tampere, Finland
Jussi Hernesniemi	Pirkanmaa Hospital District, Tampere, Finland
Juhani Junttila		Northern Ostrobothnia Hospital District, Oulu, Finland
Markku Laakso		Northern Savo Hospital District, Kuopio, Finland
Jussi Pihlajamäki	Northern Savo Hospital District, Kuopio, Finland
Daniel Gordin		Hospital District of Helsinki and Uusimaa, Helsinki, Finland
Juha Sinisalo		Hospital District of Helsinki and Uusimaa, Helsinki, Finland
Marja-Riitta Taskinen	Hospital District of Helsinki and Uusimaa, Helsinki, Finland
Tiinamaija Tuomi	Hospital District of Helsinki and Uusimaa, Helsinki, Finland
Timo Hiltunen		Hospital District of Helsinki and Uusimaa, Helsinki, Finland
Jari Laukkanen		Central Finland Health Care District, Jyväskylä, Finland
Amanda Elliott		Institute for Molecular Medicine Finland, HiLIFE, University of Helsinki, Finland / Broad Institute, Cambridge, MA, United States
Mary Pat Reeve		Institute for Molecular Medicine Finland, HiLIFE, University of Helsinki, Finland
Sanni Ruotsalainen	Institute for Molecular Medicine Finland, HiLIFE, University of Helsinki, Finland
Benjamin Challis	Astra Zeneca, Cambridge, United Kingdom
Dirk Paul		Astra Zeneca, Cambridge, United Kingdom
Keith Usiskin		Celgene, Summit, NJ, United States/ Bristol Myers Squibb, New York, NY, United States
Julie Hunkapiller		Genentech, San Francisco, CA, United States
Natalie Bowers		Genentech, San Francisco, CA, United States
Rion Pendergrass	Genentech, San Francisco, CA, United States
Audrey Chu		GlaxoSmithKline, Brentford, United Kingdom
Kirsi Auro		GlaxoSmithKline, Brentford, United Kingdom
Dermot Reilly		Janssen Research & Development, LLC, Boston, MA, United States
Mike Mendelson		Novartis, Boston, MA, United States
Jaakko Parkkinen	Pfizer, New York, NY, United States
Melissa Miller		Pfizer, New York, NY, United States
Oncology Group
Tuomo Meretoja		Hospital District of Helsinki and Uusimaa, Helsinki, Finland
Heikki Joensuu		Hospital District of Helsinki and Uusimaa, Helsinki, Finland
Olli Carpén		Hospital District of Helsinki and Uusimaa, Helsinki, Finland
Lauri Aaltonen		Hospital District of Helsinki and Uusimaa, Helsinki, Finland
Johanna Mattson		Hospital District of Helsinki and Uusimaa, Helsinki, Finland
Eveliina Salminen	Hospital District of Helsinki and Uusimaa, Helsinki, Finland
Annika Auranen		Pirkanmaa Hospital District , Tampere, Finland
Peeter Karihtala		Northern Ostrobothnia Hospital District, Oulu, Finland
Päivi Auvinen		Northern Savo Hospital District, Kuopio, Finland
Klaus Elenius		Hospital District of Southwest Finland, Turku, Finland
Johanna Schleutker	Hospital District of Southwest Finland, Turku, Finland
Esa Pitkänen		Institute for Molecular Medicine Finland, HiLIFE, University of Helsinki, Finland
Nina Mars		Institute for Molecular Medicine Finland, HiLIFE, University of Helsinki, Finland
Mark Daly		Institute for Molecular Medicine Finland, HiLIFE, University of Helsinki, Finland
Relja Popovic		Abbvie, Chicago, IL, United States
Jeffrey Waring		Abbvie, Chicago, IL, United States
Bridget Riley-Gillis	Abbvie, Chicago, IL, United States
Anne Lehtonen		Abbvie, Chicago, IL, United States
Jennifer Schutzman	Genentech, San Francisco, CA, United States
Julie Hunkapiller		Genentech, San Francisco, CA, United States
Natalie Bowers		Genentech, San Francisco, CA, United States
Rion Pendergrass	Genentech, San Francisco, CA, United States
Diptee Kulkarni		GlaxoSmithKline, Brentford, United Kingdom
Kirsi Auro		GlaxoSmithKline, Brentford, United Kingdom
Alessandro Porello	Janssen Research & Development, LLC, Spring House, PA, United States
Andrey Loboda		Merck, Kenilworth, NJ, United States
Heli Lehtonen		Pfizer, New York, NY, United States
Stefan McDonough	Pfizer, New York, NY, United States
Marika Crohns		Sanofi, Paris, France
Sauli Vuoti		Sanofi, Paris, France
Opthalmology Group
Kai Kaarniranta		Northern Savo Hospital District, Kuopio, Finland
Joni A Turunen		Hospital District of Helsinki and Uusimaa, Helsinki, Finland
Terhi Ollila		Hospital District of Helsinki and Uusimaa, Helsinki, Finland
Hannu Uusitalo		Pirkanmaa Hospital District, Tampere, Finland
Juha Karjalainen		Institute for Molecular Medicine Finland, HiLIFE, University of Helsinki, Finland
Esa Pitkänen		Institute for Molecular Medicine Finland, HiLIFE, University of Helsinki, Finland
Mengzhen Liu		Abbvie, Chicago, IL, United States
Heiko Runz		Biogen, Cambridge, MA, United States
Stephanie Loomis	Biogen, Cambridge, MA, United States
Erich Strauss		Genentech, San Francisco, CA, United States
Natalie Bowers		Genentech, San Francisco, CA, United States
Hao Chen		Genentech, San Francisco, CA, United States
Rion Pendergrass	Genentech, San Francisco, CA, United States
Dermatology Group
Kaisa Tasanen		Northern Ostrobothnia Hospital District, Oulu, Finland
Laura Huilaja		Northern Ostrobothnia Hospital District, Oulu, Finland
Katariina Hannula-Jouppi	Hospital District of Helsinki and Uusimaa, Helsinki, Finland
Teea Salmi		Pirkanmaa Hospital District, Tampere, Finland
Sirkku Peltonen		Hospital District of Southwest Finland, Turku, Finland
Leena Koulu		Hospital District of Southwest Finland, Turku, Finland
Nizar Smaoui		Abbvie, Chicago, IL, United States
Fedik Rahimov		Abbvie, Chicago, IL, United States
Anne Lehtonen		Abbvie, Chicago, IL, United States
David Choy		Genentech, San Francisco, CA, United States
Rion Pendergrass	Genentech, San Francisco, CA, United States
Dawn Waterworth	Janssen Research & Development, LLC, Spring House, PA, United States
Kirsi Kalpala		Pfizer, New York, NY, United States
Ying Wu		Pfizer, New York, NY, United States
Odontology Group
Pirkko Pussinen		Hospital District of Helsinki and Uusimaa, Helsinki, Finland
Aino Salminen		Hospital District of Helsinki and Uusimaa, Helsinki, Finland
Tuula Salo		Hospital District of Helsinki and Uusimaa, Helsinki, Finland
David Rice		Hospital District of Helsinki and Uusimaa, Helsinki, Finland
Pekka Nieminen		Hospital District of Helsinki and Uusimaa, Helsinki, Finland
Ulla Palotie		Hospital District of Helsinki and Uusimaa, Helsinki, Finland
Maria Siponen		Northern Savo Hospital District, Kuopio, Finland
Liisa Suominen		Northern Savo Hospital District, Kuopio, Finland
Päivi Mäntylä		Northern Savo Hospital District, Kuopio, Finland
Ulvi Gursoy		Hospital District of Southwest Finland, Turku, Finland
Vuokko Anttonen	Northern Ostrobothnia Hospital District, Oulu, Finland
Kirsi Sipilä		Northern Ostrobothnia Hospital District, Oulu, Finland
Rion Pendergrass	Genentech, San Francisco, CA, United States
Women’s Health and Reproduction Group
Hannele Laivuori	Institute for Molecular Medicine Finland, HiLIFE, University of Helsinki, Finland
Venla Kurra		Pirkanmaa Hospital District, Tampere, Finland
Laura Kotaniemi-Talonen	Pirkanmaa Hospital District, Tampere, Finland
Oskari Heikinheimo	Hospital District of Helsinki and Uusimaa, Helsinki, Finland
Ilkka Kalliala		Hospital District of Helsinki and Uusimaa, Helsinki, Finland
Lauri Aaltonen		Hospital District of Helsinki and Uusimaa, Helsinki, Finland
Varpu Jokimaa		Hospital District of Southwest Finland, Turku, Finland
Johannes Kettunen	Northern Ostrobothnia Hospital District, Oulu, Finland
Marja Vääräsmäki	Northern Ostrobothnia Hospital District, Oulu, Finland
Outi Uimari		Northern Ostrobothnia Hospital District, Oulu, Finland
Laure Morin-Papunen	Northern Ostrobothnia Hospital District, Oulu, Finland
Maarit Niinimäki		Northern Ostrobothnia Hospital District, Oulu, Finland
Terhi Piltonen		Northern Ostrobothnia Hospital District, Oulu, Finland
Katja Kivinen		Institute for Molecular Medicine Finland, HiLIFE, University of Helsinki, Finland
Elisabeth Widen		Institute for Molecular Medicine Finland, HiLIFE, University of Helsinki, Finland
Taru Tukiainen		Institute for Molecular Medicine Finland, HiLIFE, University of Helsinki, Finland
Mary Pat Reeve		Institute for Molecular Medicine Finland, HiLIFE, University of Helsinki, Finland
Mark Daly		Institute for Molecular Medicine Finland, HiLIFE, University of Helsinki, Finland
Liu Aoxing		Institute for Molecular Medicine Finland, HiLIFE, University of Helsinki, Finland
Andrea Ganna		Institute for Molecular Medicine Finland, HiLIFE, University of Helsinki, Finland
Niko Välimäki		University of Helsinki, Helsinki, Finland
Eija Laakkonen		University of Jyväskylä, Jyväskylä, Finland
Jaakko Tyrmi		University of Oulu, Oulu, Finland / University of Tampere, Tampere, Finland
Heidi Silven		University of Oulu, Oulu, Finland
Eeva Slitz		University of Oulu, Oulu, Finland
Riikka Arffman		University of Oulu, Oulu, Finland
Susanna Savukoski	University of Oulu, Oulu, Finland
Triin Laisk		Estonian biobank, Tartu, Estonia
Natalia Pujol		Estonian biobank, Tartu, Estonia
Bridget Riley-Gillis	Abbvie, Chicago, IL, United States
Mengzhen Liu		Abbvie, Chicago, IL, United States
Rion Pendergrass	Genentech, San Francisco, CA, United States
Janet Kumar		GlaxoSmithKline, Brentford, United Kingdom
Kirsi Auro		GlaxoSmithKline, Brentford, United Kingdom
FinnGen Analysis working group
Bridget Riley-Gillis	Abbvie, Chicago, IL, United States
Reza Hammond		Abbvie, Chicago, IL, United States
Fedik Rahimov		Abbvie, Chicago, IL, United States
Sabah Kadri		Abbvie, Chicago, IL, United States
Mengzhen Liu		Abbvie, Chicago, IL, United States
Slavé Petrovski		Astra Zeneca, Cambridge, United Kingdom
Eleonor Wigmore	Astra Zeneca, Cambridge, United Kingdom
Adele Mitchell		Biogen, Cambridge, MA, United States
Benjamin Sun		Biogen, Cambridge, MA, United States
Ellen Tsai		Biogen, Cambridge, MA, United States
Denis Baird		Biogen, Cambridge, MA, United States
Paola Bronson		Biogen, Cambridge, MA, United States
Ruoyu Tian		Biogen, Cambridge, MA, United States
Stephanie Loomis	Biogen, Cambridge, MA, United States
Yunfeng Huang		Biogen, Cambridge, MA, United States
Till Andlauer		Boehringer Ingelheim, Ingelheim am Rhein, Germany
Jatin Arora		Boehringer Ingelheim, Ingelheim am Rhein, Germany
Ghadi Rai		Boehringer Ingelheim, Ingelheim am Rhein, Germany
Zhihao Ding		Boehringer Ingelheim, Ingelheim am Rhein, Germany
Lorenz Maier		Boehringer Ingelheim, Ingelheim am Rhein, Germany
Karsten Quast		Boehringer Ingelheim, Ingelheim am Rhein, Germany
Francisco Herruzo	Boehringer Ingelheim, Ingelheim am Rhein, Germany
Daniel Lopez		Boehringer Ingelheim, Ingelheim am Rhein, Germany
Marc Jung		Boehringer Ingelheim, Ingelheim am Rhein, Germany
Boris Bartholdy		Boehringer Ingelheim, Ingelheim am Rhein, Germany
Joseph Maranville	Celgene, Summit, NJ, United States/ Bristol Myers Squibb, New York, NY, United States
Shameek Biswas		Celgene, Summit, NJ, United States/ Bristol Myers Squibb, New York, NY, United States
Elmutaz Mohammed	Celgene, Summit, NJ, United States/ Bristol Myers Squibb, New York, NY, United States
Samir Wadhawan	Celgene, Summit, NJ, United States/ Bristol Myers Squibb, New York, NY, United States
Erika Kvikstad		Celgene, Summit, NJ, United States/ Bristol Myers Squibb, New York, NY, United States
Diana Chang		Genentech, San Francisco, CA, United States
Julie Hunkapiller		Genentech, San Francisco, CA, United States
Tushar Bhangale		Genentech, San Francisco, CA, United States
Natalie Bowers		Genentech, San Francisco, CA, United States
Rion Pendergrass	Genentech, San Francisco, CA, United States
Karen S King		GlaxoSmithKline, Brentford, United Kingdom
Padhraig Gormley	GlaxoSmithKline, Brentford, United Kingdom
Jimmy Liu		GlaxoSmithKline, Brentford, United Kingdom
Karsten Sieber		Janssen Research & Development, LLC, Spring House, PA, United States
Amy Hart		Janssen Research & Development, LLC, Spring House, PA, United States
Meijian Guan		Janssen Research & Development, LLC, Spring House, PA, United States
Shicheng Guo		Janssen Research & Development, LLC, Spring House, PA, United States
Matt Brauer		Maze Therapeutics, San Francisco, CA, United States
Jason Miller		Merck, Kenilworth, NJ, United States
Fabiana Farias		Merck, Kenilworth, NJ, United States
Jorge Del-Aguila		Merck, Kenilworth, NJ, United States
Kirill Shkura		Merck, Kenilworth, NJ, United States
Victor Neduva		Merck, Kenilworth, NJ, United States
Huilei Xu		Novartis, Basel, Switzerland
Amy Cole		Novartis, Basel, Switzerland
Jonathan Chung		Novartis, Basel, Switzerland
Jaison Jacob		Novartis, Basel, Switzerland
Katrina de Lange		Novartis, Basel, Switzerland
Jonas Zierer		Novartis, Basel, Switzerland
Xing Chen		Pfizer, New York, NY, United States
Åsa Hedman		Pfizer, New York, NY, United States
Franck Auge		Sanofi, Paris, France
Clement Chatelain	Sanofi, Paris, France
Deepak Rajpal		Sanofi, Paris, France
Dongyu Liu		Sanofi, Paris, France
Katherine Call		Sanofi, Paris, France
Tai-He Xia		Sanofi, Paris, France
Mitja Kurki		Institute for Molecular Medicine Finland, HiLIFE, University of Helsinki, Finland / Broad Institute, Cambridge, MA, United States
Samuli Ripatti		Institute for Molecular Medicine Finland, HiLIFE, University of Helsinki, Finland
Mark Daly		Institute for Molecular Medicine Finland, HiLIFE, University of Helsinki, Finland
Juha Karjalainen		Institute for Molecular Medicine Finland, HiLIFE, University of Helsinki, Finland
Aki Havulinna		Institute for Molecular Medicine Finland, HiLIFE, University of Helsinki, Finland
Juha Mehtonen		Institute for Molecular Medicine Finland, HiLIFE, University of Helsinki, Finland
Priit Palta		Institute for Molecular Medicine Finland, HiLIFE, University of Helsinki, Finland
Shabbeer Hassan		Institute for Molecular Medicine Finland, HiLIFE, University of Helsinki, Finland
Pietro Della Briotta Parolo	Institute for Molecular Medicine Finland, HiLIFE, University of Helsinki, Finland
Wei Zhou		Broad Institute, Cambridge, MA, United States
Mutaamba Maasha	Broad Institute, Cambridge, MA, United States
Shabbeer Hassan		Institute for Molecular Medicine Finland, HiLIFE, University of Helsinki, Finland
Susanna Lemmelä	Institute for Molecular Medicine Finland, HiLIFE, University of Helsinki, Finland
Manuel Rivas		University of Stanford, Stanford, CA, United States
Aarno Palotie		Institute for Molecular Medicine Finland, HiLIFE, University of Helsinki, Finland
Arto Lehisto		Institute for Molecular Medicine Finland, HiLIFE, University of Helsinki, Finland
Andrea Ganna		Institute for Molecular Medicine Finland, HiLIFE, University of Helsinki, Finland
Vincent Llorens		Institute for Molecular Medicine Finland, HiLIFE, University of Helsinki, Finland
Hannele Laivuori	Institute for Molecular Medicine Finland, HiLIFE, University of Helsinki, Finland
Taru Tukiainen		Institute for Molecular Medicine Finland, HiLIFE, University of Helsinki, Finland
Mary Pat Reeve		Institute for Molecular Medicine Finland, HiLIFE, University of Helsinki, Finland
Henrike Heyne		Institute for Molecular Medicine Finland, HiLIFE, University of Helsinki, Finland
Nina Mars		Institute for Molecular Medicine Finland, HiLIFE, University of Helsinki, Finland
Kimmo Palin		University of Helsinki, Helsinki, Finland
Javier Garcia-Tabuenca	University of Tampere, Tampere, Finland
Harri Siirtola		University of Tampere, Tampere, Finland
Tuomo Kiiskinen	Institute for Molecular Medicine Finland, HiLIFE, University of Helsinki, Finland
Jiwoo Lee		Institute for Molecular Medicine Finland, HiLIFE, University of Helsinki, Finland / Broad Institute, Cambridge, MA, United States
Kristin Tsuo		Institute for Molecular Medicine Finland, HiLIFE, University of Helsinki, Finland / Broad Institute, Cambridge, MA, United States
Amanda Elliott		Institute for Molecular Medicine Finland, HiLIFE, University of Helsinki, Finland / Broad Institute, Cambridge, MA, United States
Kati Kristiansson	THL Biobank / The National Institute of Health and Welfare Helsinki, Finland
Mikko Arvas		Finnish Red Cross Blood Service / Finnish Hematology Registry and Clinical Biobank, Helsinki, Finland
Kati Hyvärinen		Finnish Red Cross Blood Service, Helsinki, Finland
Jarmo Ritari		Finnish Red Cross Blood Service, Helsinki, Finland
Olli Carpén		Helsinki Biobank / Helsinki University and Hospital District of Helsinki and Uusimaa, Helsinki
Johannes Kettunen	Northern Finland Biobank Borealis / University of Oulu / Northern Ostrobothnia Hospital District, Oulu, Finland
Katri Pylkäs		University of Oulu, Oulu, Finland
Eeva Sliz		University of Oulu, Oulu, Finland
Minna Karjalainen	University of Oulu, Oulu, Finland
Tuomo Mantere		Northern Finland Biobank Borealis / University of Oulu / Northern Ostrobothnia Hospital District, Oulu, Finland
Eeva Kangasniemi	Finnish Clinical Biobank Tampere / University of Tampere / Pirkanmaa Hospital District, Tampere, Finland
Sami Heikkinen		University of Eastern Finland, Kuopio, Finland
Arto Mannermaa		Biobank of Eastern Finland / University of Eastern Finland / Northern Savo Hospital District, Kuopio, Finland
Eija Laakkonen		University of Jyväskylä, Jyväskylä, Finland
Dhanaprakash Jambulingam		University of Turku, Turku, Finland
Venkat Subramaniam Rathinakannan	University of Turku, Turku, Finland
Nina Pitkänen		Auria Biobank / University of Turku / Hospital District of Southwest Finland, Turku, Finland
Biobank directors
Lila Kallio		Auria Biobank / University of Turku / Hospital District of Southwest Finland, Turku, Finland
Sirpa Soini		THL Biobank / The National Institute of Health and Welfare Helsinki, Finland
Jukka Partanen		Finnish Red Cross Blood Service / Finnish Hematology Registry and Clinical Biobank, Helsinki, Finland
Eero Punkka		Helsinki Biobank / Helsinki University and Hospital District of Helsinki and Uusimaa, Helsinki
Raisa Serpi		Northern Finland Biobank Borealis / University of Oulu / Northern Ostrobothnia Hospital District, Oulu, Finland
Sanna Siltanen		Finnish Clinical Biobank Tampere / University of Tampere / Pirkanmaa Hospital District, Tampere, Finland
Veli-Matti Kosma	Biobank of Eastern Finland / University of Eastern Finland / Northern Savo Hospital District, Kuopio, Finland
Teijo Kuopio		Central Finland Biobank / University of Jyväskylä / Central Finland Health Care District, Jyväskylä, Finland
FinnGen Teams
Administration
Anu Jalanko		Institute for Molecular Medicine Finland, HiLIFE, University of Helsinki, Finland
Huei-Yi Shen		Institute for Molecular Medicine Finland, HiLIFE, University of Helsinki, Finland
Risto Kajanne		Institute for Molecular Medicine Finland, HiLIFE, University of Helsinki, Finland
Mervi Aavikko		Institute for Molecular Medicine Finland, HiLIFE, University of Helsinki, Finland
Analysis
Mitja Kurki		Institute for Molecular Medicine Finland, HiLIFE, University of Helsinki, Finland / Broad Institute, Cambridge, MA, United States
Juha Karjalainen		Institute for Molecular Medicine Finland, HiLIFE, University of Helsinki, Finland
Pietro Della Briotta Parolo	Institute for Molecular Medicine Finland, HiLIFE, University of Helsinki, Finland
Arto Lehisto		Institute for Molecular Medicine Finland, HiLIFE, University of Helsinki, Finland
Juha Mehtonen		Institute for Molecular Medicine Finland, HiLIFE, University of Helsinki, Finland
Wei Zhou		Broad Institute, Cambridge, MA, United States
Masahiro Kanai		Broad Institute, Cambridge, MA, United States
Mutaamba Maasha	Broad Institute, Cambridge, MA, United States
Clinical Endpoint Development
Hannele Laivuori	Institute for Molecular Medicine Finland, HiLIFE, University of Helsinki, Finland
Aki Havulinna		Institute for Molecular Medicine Finland, HiLIFE, University of Helsinki, Finland
Susanna Lemmelä	Institute for Molecular Medicine Finland, HiLIFE, University of Helsinki, Finland
Tuomo Kiiskinen	Institute for Molecular Medicine Finland, HiLIFE, University of Helsinki, Finland
L. Elisa Lahtela		Institute for Molecular Medicine Finland, HiLIFE, University of Helsinki, Finland
Communication
Mari Kaunisto		Institute for Molecular Medicine Finland, HiLIFE, University of Helsinki, Finland
E-Science
Elina Kilpeläinen	Institute for Molecular Medicine Finland, HiLIFE, University of Helsinki, Finland
Timo P. Sipilä		Institute for Molecular Medicine Finland, HiLIFE, University of Helsinki, Finland
Oluwaseun Alexander Dada	Institute for Molecular Medicine Finland, HiLIFE, University of Helsinki, Finland
Awaisa Ghazal		Institute for Molecular Medicine Finland, HiLIFE, University of Helsinki, Finland
Anastasia Shcherban	Institute for Molecular Medicine Finland, HiLIFE, University of Helsinki, Finland
Rigbe Weldatsadik	Institute for Molecular Medicine Finland, HiLIFE, University of Helsinki, Finland
Genotyping
Kati Donner		Institute for Molecular Medicine Finland, HiLIFE, University of Helsinki, Finland
Timo P. Sipilä		Institute for Molecular Medicine Finland, HiLIFE, University of Helsinki, Finland
Sample Collection Coordination
Anu Loukola		Helsinki Biobank / Helsinki University and Hospital District of Helsinki and Uusimaa, Helsinki
Sample Logistics
Päivi Laiho		THL Biobank / The National Institute of Health and Welfare Helsinki, Finland
Tuuli Sistonen		THL Biobank / The National Institute of Health and Welfare Helsinki, Finland
Essi Kaiharju		THL Biobank / The National Institute of Health and Welfare Helsinki, Finland
Markku Laukkanen	THL Biobank / The National Institute of Health and Welfare Helsinki, Finland
Elina Järvensivu		THL Biobank / The National Institute of Health and Welfare Helsinki, Finland
Sini Lähteenmäki	THL Biobank / The National Institute of Health and Welfare Helsinki, Finland
Lotta Männikkö		THL Biobank / The National Institute of Health and Welfare Helsinki, Finland
Regis Wong		THL Biobank / The National Institute of Health and Welfare Helsinki, Finland
Registry Data Operations
Minna Brunfeldt		THL Biobank / The National Institute of Health and Welfare Helsinki, Finland
Hannele Mattsson	THL Biobank / The National Institute of Health and Welfare Helsinki, Finland
Kati Kristiansson	THL Biobank / The National Institute of Health and Welfare Helsinki, Finland
Susanna Lemmelä	Institute for Molecular Medicine Finland, HiLIFE, University of Helsinki, Finland
Sami Koskelainen	THL Biobank / The National Institute of Health and Welfare Helsinki, Finland
Tero Hiekkalinna	THL Biobank / The National Institute of Health and Welfare Helsinki, Finland
Teemu Paajanen		THL Biobank / The National Institute of Health and Welfare Helsinki, Finland
Sequencing Informatics
Priit Palta		Institute for Molecular Medicine Finland, HiLIFE, University of Helsinki, Finland
Kalle Pärn		Institute for Molecular Medicine Finland, HiLIFE, University of Helsinki, Finland
Mart Kals		Institute for Molecular Medicine Finland, HiLIFE, University of Helsinki, Finland
Shuang Luo		Institute for Molecular Medicine Finland, HiLIFE, University of Helsinki, Finland
Vishal Sinha		Institute for Molecular Medicine Finland, HiLIFE, University of Helsinki, Finland
Trajectory
Tarja Laitinen		Pirkanmaa Hospital District, Tampere, Finland
Mary Pat Reeve		Institute for Molecular Medicine Finland, HiLIFE, University of Helsinki, Finland
Marianna Niemi		University of Tampere, Tampere, Finland
Harri Siirtola		University of Tampere, Tampere, Finland
Javier Gracia-Tabuenca	University of Tampere, Tampere, Finland
Mika Helminen		University of Tampere, Tampere, Finland
Tiina Luukkaala		University of Tampere, Tampere, Finland
Iida Vähätalo		University of Tampere, Tampere, Finland
Data protection officer
Jyrki Pitkänen		Institute for Molecular Medicine Finland, HiLIFE, University of Helsinki, Finland
FINBB - Finnish biobank cooperative
Marco Hautalahti
Johanna Mäkelä
Sarah Smith
Tom Southerington

## Sheet: Table S2
Table S2. Genetic correlation results and references.
Trait	Genetic correlation score	z-score	p	intercept
Depression[1]	0.5455 (0.0272)	20.033	2.86e-89	-0.0071 (0.0067)
Insomnia[2]	0.4394 (0.0263)	16.71	1.14e-62	0.0129 (0.006)
Neuroticism[3]	0.3617 (0.025)	14.46	2.1e-47	0.0059 (0.0065)
Anxiety[4]	0.4714 (0.0436)	10.82	2.88e-27	0.0047 (0.0063)
Drinks per week[5]	0.2602 (0.0241)	10.79	3.69e-27	0.0026 (0.0054)
Anxiety (lifetime)[4]	0.4192 (0.0413)	10.15	3.16e-24	-0.0006 (0.0061)
Schizophrenia[6]	0.2454 (0.0259)	9.48	2.52e-21	0.0031 (0.009)
Mood instability[7]	0.29 (0.0311)	9.32	1.18e-20	0.0107 (0.0063)
Bipolar disorder[8]	0.3127 (0.0354)	8.84	9.33e-19	-0.0033 (0.0079)
Cannabis use disorder[9]	0.3604 (0.0464)	7.76	8.49e-15	0.0061 (0.0055)
Alcohol Use Disorder (AUD) (P)[10]	0.3471 (0.0459)	7.57	3.76e-14	-0.0035 (0.0054)
Short sleep[11]	0.2449 (0.0326)	7.52	5.45e-14	0.0129 (0.006)
ADHD[12]	0.2994 (0.0428)	7	2.58e-12	0.0028 (0.008)
Anorexia nervosa[13]	0.2472 (0.0394)	6.28	3.49e-10	0.0038 (0.0066)
Alcohol dependence[14]	0.4509 (0.0746)	6.04	1.51e-09	0.0105 (0.0057)
Sleep duration[11]	-0.1541 (0.0298)	-5.17	2.33e-07	-0.0083 (0.0061)
AUD (T)[10]	0.1896 (0.0373)	5.09	3.66e-07	-0.0082 (0.0056)
PTSD[15]	0.3561 (0.0716)	4.9739	6.56e-07	0.0162 (0.0057)
ADHD & disruptive behaviour disorder[12]	0.2714 (0.0572)	4.7449	2.09e-06	0.0044 (0.0062)
Sleep duration (accelerometer)[16]	-0.1345 (0.037)	-3.6398	0.0003	0.0081 (0.0056)
Opioid use (vs unexposed cntrls)[9]	0.4417 (0.127)	3.4779	0.0005	-0.0075 (0.0072)
AUD (C)[10]	0.1282 (0.0393)	3.2632	0.0011	-0.0083 (0.0057)
Sleep efficiency (acc)[16]	-0.1163 (0.0409)	-2.8414	0.0045	0.0004 (0.0059)
Cigarettes per day[5]	0.0936 (0.0342)	2.7323	0.0063	0.0061 (0.0057)
Cigarettes per day without UKB[5]	0.1114 (0.0414)	2.6893	0.0072	0.0041 (0.0054)
Sleep duration standard deviation (acc)[16]	0.2585 (0.0977)	2.6472	0.0081	-0.0052 (0.0054)
Autism Spectrum Disorder 2019[17]	0.1295 (0.0533)	2.4296	0.0151	0.0108 (0.0073)
Anxiety (fs) (2016)[18]	0.2616 (0.1099)	2.3797	0.0173	0.0023 (0.0056)
Sleep midpoint (acc)[16]	0.0764 (0.0491)	1.5568	0.1195	-0.0016 (0.0049)
M10 (acc)[16]	0.0634 (0.0523)	1.2121	0.2255	0.0004 (0.0052)
Antisocial behaviour[19]	0.1404 (0.121)	1.1606	0.2458	0.0009 (0.0057)
N of sleep episodes (acc)[16]	0.0431 (0.0375)	1.1503	0.25	0.0009 (0.0064)
Sleepiness[20]	0.0347 (0.0315)	1.0997	0.2715	-0.0044 (0.006)
Diurnal inactivity (acc)[16]	0.0419 (0.0418)	1.0029	0.3159	0.0035 (0.0054)
L5 (acc)[16]	0.016 (0.0453)	0.3539	0.7234	0.003 (0.005)
Chronotype[21]	-0.0048 (0.0249)	-0.1919	0.8478	-0.0125 (0.0066)
1 Howard DM, Adams MJ, Clarke T-K, Hafferty JD, Gibson J, Shirali M, et al. Genome-wide meta-analysis of depression identifies 102 independent variants and highlights the importance of the prefrontal brain regions. Nat Neurosci. 2019;22: 343–352. doi:10.1038/s41593-018-0326-7
2 Lane JM, Jones SE, Dashti HS, Wood AR, Aragam KG, van Hees VT, et al. Biological and clinical insights from genetics of insomnia symptoms. Nat Genet. 2019;51: 387–393. doi:10.1038/s41588-019-0361-7
3 Nagel M, Jansen PR, Stringer S, Watanabe K, de Leeuw CA, Bryois J, et al. Meta-analysis of genome-wide association studies for neuroticism in 449,484 individuals identifies novel genetic loci and pathways. Nat Genet. 2018;50: 920–927. doi:10.1038/s41588-018-0151-7
4 Purves KL, Coleman JRI, Meier SM, Rayner C, Davis KAS, Cheesman R, et al. A major role for common genetic variation in anxiety disorders. Mol Psychiatry. 2020;25: 3292–3303. doi:10.1038/s41380-019-0559-1
5 Liu M, Jiang Y, Wedow R, Li Y, Brazel DM, Chen F, et al. Association studies of up to 1.2 million individuals yield new insights into the genetic etiology of tobacco and alcohol use. Nat Genet. 2019;51: 237–244. doi:10.1038/s41588-018-0307-5
6 The Schizophrenia Working Group of the Psychiatric Genomics, Ripke S, Walters JT, O’Donovan MC. Mapping genomic loci prioritises genes and implicates synaptic biology in schizophrenia. medRxiv; 2020. p. 2020.09.12.20192922. doi:10.1101/2020.09.12.20192922
7 Ward J, Tunbridge EM, Sandor C, Lyall LM, Ferguson A, Strawbridge RJ, et al. The genomic basis of mood instability: identification of 46 loci in 363,705 UK Biobank participants, genetic correlation with psychiatric disorders, and association with gene expression and function. Mol Psychiatry. 2020;25: 3091–3099. doi:10.1038/s41380-019-0439-8
8 Stahl EA, Breen G, Forstner AJ, McQuillin A, Ripke S, Trubetskoy V, et al. Genome-wide association study identifies 30 loci associated with bipolar disorder. Nat Genet. 2019;51: 793–803. doi:10.1038/s41588-019-0397-8
9 Polimanti R, Walters RK, Johnson EC, McClintick JN, Adkins AE, Adkins DE, et al. Leveraging genome-wide data to investigate differences between opioid use vs. opioid dependence in 41,176 individuals from the Psychiatric Genomics Consortium. Mol Psychiatry. 2020;25: 1673–1687. doi:10.1038/s41380-020-0677-9
10 Zhou H, Sealock JM, Sanchez-Roige S, Clarke T-K, Levey DF, Cheng Z, et al. Genome-wide meta-analysis of problematic alcohol use in 435,563 individuals yields insights into biology and relationships with other traits. Nat Neurosci. 2020;23: 809–818. doi:10.1038/s41593-020-0643-5
11 Dashti HS, Jones SE, Wood AR, Lane JM, van Hees VT, Wang H, et al. Genome-wide association study identifies genetic loci for self-reported habitual sleep duration supported by accelerometer-derived estimates. Nat Commun. 2019;10: 1100. doi:10.1038/s41467-019-08917-4
12 Demontis D, Walters RK, Martin J, Mattheisen M, Als TD, Agerbo E, et al. Discovery of the first genome-wide significant risk loci for attention deficit/hyperactivity disorder. Nat Genet. 2019;51: 63–75. doi:10.1038/s41588-018-0269-7
13 Watson HJ, Yilmaz Z, Thornton LM, Hübel C, Coleman JRI, Gaspar HA, et al. Genome-wide association study identifies eight risk loci and implicates metabo-psychiatric origins for anorexia nervosa. Nat Genet. 2019;51: 1207–1214. doi:10.1038/s41588-019-0439-2
14 Walters RK, Polimanti R, Johnson EC, McClintick JN, Adams MJ, Adkins AE, et al. Transancestral GWAS of alcohol dependence reveals common genetic underpinnings with psychiatric disorders. Nat Neurosci. 2018;21: 1656–1669. doi:10.1038/s41593-018-0275-1
15 Nievergelt CM, Maihofer AX, Klengel T, Atkinson EG, Chen C-Y, Choi KW, et al. International meta-analysis of PTSD genome-wide association studies identifies sex- and ancestry-specific genetic risk loci. Nat Commun. 2019;10: 4558. doi:10.1038/s41467-019-12576-w
16 Jones SE, van Hees VT, Mazzotti DR, Marques-Vidal P, Sabia S, van der Spek A, et al. Genetic studies of accelerometer-based sleep measures yield new insights into human sleep behaviour. Nat Commun. 2019;10: 1585. doi:10.1038/s41467-019-09576-1
17 Grove J, Ripke S, Als TD, Mattheisen M, Walters RK, Won H, et al. Identification of common genetic risk variants for autism spectrum disorder. Nat Genet. 2019;51: 431–444. doi:10.1038/s41588-019-0344-8
18 Otowa T, Hek K, Lee M, Byrne EM, Mirza SS, Nivard MG, et al. Meta-analysis of genome-wide association studies of anxiety disorders. Mol Psychiatry. 2016;21: 1391–1399. doi:10.1038/mp.2015.197
19 Tielbeek JJ, Johansson A, Polderman TJC, Rautiainen M-R, Jansen P, Taylor M, et al. Genome-Wide Association Studies of a Broad Spectrum of Antisocial Behavior. JAMA Psychiatry. 2017;74: 1242. doi:10.1001/jamapsychiatry.2017.3069
20 Wang H, Lane JM, Jones SE, Dashti HS, Ollila HM, Wood AR, et al. Genome-wide association analysis of self-reported daytime sleepiness identifies 42 loci that suggest biological subtypes. Nat Commun. 2019;10: 3503. doi:10.1038/s41467-019-11456-7
21 Jones SE, Lane JM, Wood AR, van Hees VT, Tyrrell J, Beaumont RN, et al. Genome-wide association analyses of chronotype in 697,828 individuals provides insights into circadian rhythms. Nat Commun. 2019;10: 343. doi:10.1038/s41467-018-08259-7

## Sheet: Table S3
Table S3. FinnGen R7 cohort descriptives for Z-drug purchases.
FinnGen R7 Longitudinal data		Number of registered Z-drug purchases
		0	1	2	3	>3
N (participants)	311892	233102	22932	9179	5597	41083
% Females	55.7	54.4	59.7	59.9	59.1	59.3
Mean Age (SD)	59.4 (17.8)	57.8 (18.3)	59.9 (16.0)	60.1 (15.4)	61.8 (15.4)	67.3 (14.1)
Mean BMI (SD)	27.4 (5.4)	27.2 (5.4)	27.7 (5.6)	27.8 (5.6)	27.8 (5.6)	27.9 (5.5)
Participants (percentage) also diagnosed with:
AUD (F10.1, F10.2)	15582 (100%)	7875 (50.5%)	1542 (9.9%)	757 (4.9%)	524 (3.4%)	4884 (31.3%)
Depression (F32, F33)	16421 (100%)	7344 (44.7%)	2002 (12.2%)	1009 (6.1%)	665 (4.0%)	5401 (32.9%)
Bipolar disorder (F31)	6373 (100%)	2666 (41.8%)	714 (11.2%)	438 (6.9%)	271 (4.3%)	2284 (35.8%)
Anxiety disorders (F41)	23790 (100%)	13041 (54.8%)	2697 (11.3%)	1245 (5.2%)	821 (3.5%)	5986 (25.2%)
PTSD (F43.1)	2207 (100%)	1156 (52.4%)	258 (11.7%)	167 (7.6%)	84 (3.8%)	542 (24.6%)
Autism (F84.0, F84.1, F84.5)	478 (100%)	359 (75.1%)	35 (7.3%)	11 (2.3%)	8 (1.7%)	65 (13.6%)
ADHD (F90.0)	1782 (100%)	1165 (65.4%)	193 (10.8%)	80 (4.5%)	37 (2.1%)	307 (17.2%)
Schizophrenia (F20)	5941 (100%)	3512 (59.1%)	550 (9.3%)	279 (4.7%)	178 (3.0%)	1422 (23.9%)

## Sheet: Table S4
Table S4. Logistic regression analysis on FinnGen R7 descriptives.
Participants (percentage) also diagnosed with:	beta	SE	P	OR	CI (95%) upper	CI (95%) lower
AUD (F10.1, F10.2)	1.3	0.02	< 2x10^-16	3.67	3.74	3.6
Depression (F32, F33)	1.6	0.02	< 2x10^-16	4.95	5.05	4.85
Bipolar disorder (F31)	1.7	0.03	< 2x10^-16	5.47	5.64	5.31
Anxiety disorders (F41)	1.3	0.01	< 2x10^-16	3.67	3.71	3.63
PTSD (F43.1)	1.3	0.04	< 2x10^-16	3.67	3.82	3.53
Autism (F84.0, F84.1, F84.5)	0.6	0.1	1.39x10^-7	1.82	2.01	1.65
ADHD (F90.0)	1	0.05	< 2x10^-16	2.72	2.86	2.59
Schizophrenia (F20)	0.9	0.03	< 2x10^-16	2.46	2.53	2.39

## Sheet: Table S5
Table S5. UKB descriptives for Z-drug purchases.
UKB Longitudinal data		Number of registered Z-drug purchases
		0	1	2	3	>3
N (participants)	485822	466553	9161	3031	1589	4640
% Females	54.2	53.8	64.3	63.7	65.1	66.7
Mean Age (SD)	57.0 (8.1)	57.0 (8.1)	56.7 (8.2)	56.8 (8.2)	57.1 (7.9)	58.7 (7.6)
Mean BMI (SD)	27.3 (5.1)	27.3 (5.1)	27.6 (5.3)	27.5 (5.2)	27.6 (5.8)	27.4 (5.4)
Participants (percentage) also diagnosed with:
AUD (F10.1, F10.2)	10051 (100%)	9425 (93.8%)	242 (2.4%)	105 (1.0%)	50 (0.5%)	198 (2.0%)
Depression (F32, F33)	31366 (100%)	28059 (89.5%)	1201 (3.8%)	503 (1.6%)	258 (0.8%)	1174 (3.7%)
Bipolar disorder (F31)	3824 (100%)	3465 (90.6%)	101 (2.6%)	56 (1.5%)	25 (0.7%)	159 (4.2%)
Anxiety disorders (F41)	19352 (100%)	17385 (89.8%)	732 (3.8%)	296 (1.5%)	153 (0.8%)	698 (3.6%)
PTSD (F43.1)	451 (100%)	396 (87.8%)	16 (3.5%)	7 (1.6%)	7 (1.6%)	24 (5.3%)
Autism (F84.0, F84.1, F84.5)	192 (100%)	177 (92.2%)	6 (3.1%)	2 (1.0%)	3 (1.6%)	4 (2.1%)
ADHD (F90.0)	34 (100%)	28 (82.4%)	1 (2.9%)	1 (2.9%)	1 (2.9%)	3 (8.8%)
Schizophrenia (F20)	1848 (100%)	1701 (92.0%)	52 (2.8%)	16 (0.9%)	5 (0.3%)	71 (3.8%)

## Sheet: Table S6
Table S6. Lead SNPs identified in FUMA for Z-drug prescription GWAS in FinnGen R7.
				M+F combined			UKB			Meta analysis (FinnGen+UKB, N=794976) analysis			FinnGen Female only			FinnGen Male only
lead SNP	ref	alt	Position GRCh38	pval	beta	se	pval	beta	se	pval	beta	se	pval	beta	se	pval	beta	se	Nearest gene	Location	Open Target Genetics data	FinnGen R7 PheWAS	Oxford BIG data
rs7527440	A	T	1:90768569	7.587e-10	0.0111	0.0018	0.00540082	0.0028405	0.00102099	9.013e-07	0.0047	0.001	2.133e-07	0.0127	0.0025	0.0007509	0.0089	0.0026	BARHL2	intergenic	UKB: BMI	Stress, anxiety, mental disorders, use of hypnotics
rs12129287	G	C	1:97109520	4.246e-08	0.0101	0.0019	0.479364	0.000658281	0.00093066	0.008776	-0.0024	0.0009	6.408e-07	0.0125	0.0025	0.008262	0.0072	0.0027	DPYD-AS1	ncRNA_intronic		Use of hypnotics and sedatives
rs1190734	G	A	X:137062882	4.964e-11	0.0098	0.0015	0.981153	-1.7286e-05	0.000731724	0.01627	-0.0017	0.0007	1.002e-07	0.0129	0.0024	3.048e-05	0.0077	0.0018	GPR101	intergenic		Use of hypnotics and sedatives, dental diseases, use of codeine
rs7571282	C	G	2:106023268	1.981e-09	0.0107	0.0018	0.690542	0.000353163	0.000887075	0.009241	0.0022	0.0009	3.735e-05	0.01	0.0024	9.136e-06	0.0115	0.0026	AC009505.4	intergenic		Use of hypnotics
rs2464869	T	G	11:127236311	1.883e-09	0.0111	0.0019	0.794568	0.000244246	0.000938022	0.0136	0.0023	0.0009	1.033e-05	0.0111	0.0025	5.125e-05	0.011	0.0027	CTD-2234N14.1	intergenic		No significant hits
rs4851919	A	C	2:106103150	3.891e-08	0.01	0.0018	0.51834	0.000649615	0.00100574	0.004052	0.0027	0.0009	2.477e-05	0.0105	0.0025	0.0003833	0.0095	0.0027	UXS1	intronic	Height in UKB	Coxarthrosis, carpral tunnel syndrome
rs3852786	C	T	16:72187558	2.729e-11	0.0118	0.0018	0.582535	-0.000484335	0.000881113	0.04366	-0.0017	0.0009	1.146e-08	0.0137	0.0024	0.0005076	0.009	0.0026	PMFBP1	intergenic	Morningness in UKB. Chronotype/Reticulocyte counts in GWAS catalog.	Mood disorders, statin medication
rs12195124	G	A	6:100106273	1.847e-09	0.0175	0.0029	0.939663	-0.000123032	0.00162541	0.01263	-0.0038	0.0015	1.022e-06	0.0194	0.004	0.0004999	0.0149	0.0043	MCHR2-AS1	intergenic		Use of hypnotics and sedatives
rs67964862	T	C	2:156237026	3.054e-08	-0.0113	0.002	0.802052	0.000256363	0.00102262	0.04456	-0.002	0.001	7.106e-07	-0.0138	0.0028	0.006219	-0.0082	0.003	NR4A2 (AC073551.1)	intergenic		No significant hits
rs191841828	G	A	7:69205941	3.653e-09	0.0402	0.0068	0.330271	-0.00630951	0.00648081	0.003676	-0.0149	0.0051	0.0002278	0.0342	0.0093	1.51e-06	0.0481	0.01	AUTS2 (AC069280.1)	intergenic		Use of hypnotics and sedatives, shoulder lesions, pain in throat and chest
rs568201313	A	T	5:118994192	6.731e-09	0.0479	0.0083	0.00160218	-0.0166264	0.005269	0.8382	0.001	0.0048	4.683e-05	0.0457	0.0112	3.518e-05	0.0501	0.0121	DTWD2	intergenic		Use of hypnotics and sedatives
rs3914188	G	C	3:184292260	1.489e-08	0.0107	0.0019	0.00282286	0.00298372	0.000999106	2.038e-06	-0.0046	0.001	2.023e-07	0.0134	0.0026	0.005744	0.0077	0.0028	ECE2	UTR3		Use of hypnotics and sedatives
rs7132260	C	T	12:58035212	4.621e-08	0.0115	0.0021	0.063422	0.00182381	0.00098254	0.000339	-0.0034	0.001	0.0007812	0.0096	0.0029	4.729e-06	0.0141	0.0031	ATP23 (RP11-58A17.2)	intergenic
rs13262595	A	G	8:142235609	1.582e-11	-0.0122	0.0018	0.0365603	-0.0018574	0.000888435	9.949e-06	-0.0038	0.0009	9.845e-08	-0.0131	0.0025	3.185e-05	-0.011	0.0026	TSNARE1	intronic	Worrier, anxious, computer games in UKB. Schizophrenia, worry, nervous, schizophrenia in GWAS catalog.	Use of hypnotics and sedatives
rs4682725	A	T	3:44200103	4.909e-10	-0.011	0.0018	0.245788	-0.00102693	0.000884795	0.0009259	-0.0029	0.0009	5.394e-05	-0.0097	0.0024	6.483e-07	-0.0129	0.0026	TOPAZ1 (RP4-555D20.2)	intergenic	Worrying in GWAS catalog. Oily Fish intake in UKB.	Not in R7
rs12721051	C	G	19:44918903	1.681e-08	-0.0113	0.002	0.120106	-0.00177169	0.00113984	0.0002196	-0.004	0.0011	2.211e-05	-0.0116	0.0027	0.0003016	-0.0106	0.0029	APOC1	UTR3	UKB: Alzheimers, dementia, cholesterol, GWAS catalog: dementia, alzheimers	Very high association with dementia, alzheimers, memory loss, statin medication, cognitive diseases
rs2370413	T	C	12:2245704	2.546e-09	0.0107	0.0018	0.0411311	0.00103935	0.00088289	0.001125	0.0028	0.0009	1.221e-09	0.0149	0.0025	0.04524	0.0053	0.0026	CACNA1C	intronic	Schizophrenia and Bipolar disorder in GWAS catalog
rs62158170	A	G	2:113324598	7.254e-14	-0.0164	0.0022	0.0182793	-0.00255216	0.00108146	1.343e-06	-0.0051	0.001	1.359e-08	-0.0144	0.0025	3.304e-08	-0.0177	0.0032	PAX8	intergenic		Use of hypnotics and sedatives, hypertension, childhood asthma
rs62396185	G	C	6:26180406	1.499e-08	0.0102	0.0018	0.0452845	0.00200525	0.00100162	5.513e-05	-0.0038	0.0009	4.871e-07	0.0124	0.0025	0.004709	0.0075	0.0026	HIST1H2BD	intergenic		Use of hypnotics and sedatives, diabetes, metabolic system diseases
rs325485	A	G	5:104659667	1.204e-12	-0.0132	0.0019	0.00152518	-0.00288168	0.00090909	1.357e-07	-0.0047	0.0009	1.359e-08	-0.0144	0.0025	2.632e-05	-0.0114	0.0027	NUDT12 (RP11-6N13.1)	ncRNA_intronic	Fat percentage, insomnia, hip circumference, nerves in UKB. Daytime napping, depression in GWAS catalog	Not in R7
rs11693221	C	T	2:66572854	8.496e-11	0.0238	0.0037	0.0103519	0.00564355	0.0022012	8.291e-07	-0.0101	0.002	3.602e-06	0.0231	0.005	3.518e-06	0.0251	0.0054	MEIS1	UTR3		Use of hypnotics tnd sedatives, nervous system disorders
rs112172280	T	C	6:19118366	2.429e-09	-0.0148	0.0025	0.314322	-0.00117101	0.0011638	0.002566	-0.0034	0.0011	0.0001083	-0.0131	0.0034	1.565e-06	-0.0174	0.0036	MIR548A1 (ID4)	intergenic		Use of hypnotics and sedatives
rs279829	A	C	4:46333638	4.472e-09	0.0113	0.0019	0.288393	0.00105968	0.000998143	0.001039	0.0031	0.001	4.824e-09	0.0153	0.0026	0.02427	0.0063	0.0028	GABRA2	intronic	Feeling nervous in GWAS catalog. Mental disorders in FinnGen	Use of hypnotics and sedatives
rs57306615	G	A	11:126879726	8.691e-09	-0.0117	0.002	0.302926	-0.00108088	0.00104922	0.001299	0.0033	0.001	0.0003095	-0.01	0.0028	2.966e-06	-0.0138	0.003	KIRREL3	intronic		Use of hypnotics
rs11639856	T	A	16:24777324	4.33e-08	0.0141	0.0026	0.223195	0.00136055	0.00111696	0.003777	-0.0032	0.0011	1.011e-06	0.0172	0.0035	0.007594	0.0101	0.0038	TNRC6A	exonic	Weight, fat percentages, neutrophils in UKB. Sex hormones in GWAS catalog.	Depression medication. Use of hypnotics and sedatives.
rs112095674	T	C	7:69457367	1.097e-08	0.0278	0.0049	0.0808463	0.00375027	0.00214816	0.0005264	0.0074	0.0021	0.0007635	0.0224	0.0066	1.991e-06	0.0337	0.0071	AUTS2 (RP11-3P22.2)	intergenic
rs2597949	G	A	12:11110490	1.642e-11	0.0122	0.0018	0.533243	-0.00054851	0.000880344	0.724	-0.0023	0.0066	4.405e-09	0.0144	0.0025	0.000231	0.0097	0.0026	TAS2R43 (RP11-673D15.7)	intergenic

## Sheet: Table S7
Table S7. Male only Z-drug purchase GWAS lead SNPs.
lead SNP	ref	alt	Position GRCh38	pval	beta	se	Nearest gene	Location	Open Target Genetics data	FinnGen R7 PheWAS	Oxford BIG data
rs1252749	C	A	14:58799591	4.72e-08	-0.0143	0.0026	RP11-112J1.1	intergenic	No strong associations	No significant hits
rs4618068	C	T	2:113351778	2.742e-08	-0.0175	0.0031	PAX8	intergenic	Sleep duration, Snoring Insomnia, Hypertension, Lymphocyte count in UKB, Hypertension in FinnGen	Use of hypnotics and sedatives, hypertension, childhood asthma?
rs2293600	T	G	3:44557611	4.558e-08	-0.0143	0.0026	RP11-944L7.4	ncRNA_intronic	Oily fish intake in UKB. Lymphocyte count in GWAS catalog. Depression in FinnGen.	Not in R7

## Sheet: Table S8
Table S8. Female only Z-drug purchase GWAS lead SNPs.
lead SNP	ref	alt	Position GRCh38	pval	beta	se	Nearest gene	Location	Open Target Genetics data	FinnGen R7 PheWAS	Oxford BIG data
rs62085661	C	G	17:68101661	3.129e-08	-0.0149	0.0027	0.04524	0.0053	0.0026	CACNA1C	intronic	Schizophrenia and Bipolar disorder in GWAS catalog
rs2370413	T	C	12:2245704	1.221e-09	0.0149	0.0025	0.3557	-0.0027	0.0029	AC145343.2 (KPNA2)	upstream	Eosinophil counts in UKB, Fat percentages, BMI. Headache in FinnGen	Spinal stenosis, Pain in limb, headaches, personality disorders, anxiety, neuroticism. KPNA2: Diabetes and headaches
rs279829	A	C	4:46333638	4.824e-09	0.0153	0.0026	0.02427	0.0063	0.0028	GABRA2	intronic	Feeling nervous in GWAS catalog. Mental disorders in FinnGen	Use of hypnotics and sedatives
rs6488335	T	G	12:10987884	3.399e-09	-0.0145	0.0025	0.0004314	-0.0093	0.0026	TAS2R50	upstream	Weekly drinking in UKB.
rs12581066	C	T	12:73173428	1.622e-08	-0.0183	0.0032	0.001239	0.0112	0.0035	RP11-314D7.2	ncRNA_intronic	No strong associations	No significant hits
rs7193559	T	C	16:72187067	8.996e-09	0.0138	0.0024	0.0007878	0.0087	0.0026	PMFBP1	intergenic	Morningness in UKB. Chronotype/Reticulocyte counts in GWAS catalog.	Mood disorders, statin medication
rs56270611	G	A	4:18139099	3.147e-08	0.0141	0.0025	0.6715	0.0012	0.0027	LCORL	intergenic	Fat-free mass, Trunk mass in UKB.	No significant hits
rs445578	T	A	5:104590741	4.57e-09	0.0145	0.0025	0.0002247	0.0098	0.0027	RP11-6N13.1	ncRNA_intronic	Fat percentage, insomnia, hip circumference, nerves in UKB. Daytime napping, depression in GWAS catalog	Not in R7
rs12675715	T	G	8:142270206	1.535e-09	-0.0147	0.0024	0.03351	-0.0055	0.0026	TSNARE1	intronic	Plays computer games in UKB. Schizophrenia in GWAS catalog.	Use of hypnotics and sedatives. Psychiatric diseases
rs1190736	C	A	X:137031305	4.382e-09	0.0141	0.0024	0.0003291	0.0066	0.0018	GPR101	exonic	BMI, Fat percentage in UKB. Testosterone in GWAS catalog	Diabetes, dental diseases, use of codeine
rs186468751	C	T	X:142025738	1.707e-10	0.2759	0.0432	0.1476	0.0535	0.0369	MAGEC1	intergenic	No strong associations	No significant hits

[truncated: 3 more sheets: Table S9, Figure S1, Figure S2]
